# Supplementary material for: Optimized Preparation of Gastrodiae elata Extract Enhances Antiepileptic Effects by Regulating Neuroinflammation, Oxidative Stress, and Neuronal Apoptosis in Rats
Source: Curr Issues Mol Biol. 2026 Jul 3;48(7):688. doi: 10.3390/cimb48070688 (PMC13409452; doi:10.3390/cimb48070688)
Supplement: Supplementary file 1 [file cimb-48-00688-s001.zip]

Archive with 1 entries (1 files):
- cimb-4276498-supplementary.pdf
